# Supplementary material for: The Psychoemotional Stress-Induced Changes in the Abundance of SatIII (1q12) and Telomere Repeats, but Not Ribosomal DNA, in Human Leukocytes
Source: Genes (Basel). 2022 Feb 14;13(2):343. doi: 10.3390/genes13020343 (PMC8872136; doi:10.3390/genes13020343)
Supplement: Supplementary file 1 [file genes-13-00343-s001.zip]

Archive with 1 entries (1 files):
- genes-1542400-supplementary.pdf
